# Supplementary material for: Is adaptation limited by mutation? A timescale-dependent effect of genetic diversity on the adaptive substitution rate in animals
Source: PLoS Genet. 2020 Apr 6;16(4):e1008668. doi: 10.1371/journal.pgen.1008668 (PMC7162527; doi:10.1371/journal.pgen.1008668)
Supplement: S6 Table — (XLSX) [file pgen.1008668.s007.xlsx]

## Sheet: stats_resumees_new_IBC_bonne_divergence_V8
taxonomic_group	species	propagule_size	adult_size	body_mass	longevity	fecundity_number_offspring_per_day	branch_dNdS	branch_dNdS_Gccons	whole_tree_dNdS	Average_Fis	number_of_indivdual	piS	piS_Gccons	Tajimas_D	likelihood_GammaZero	#parameters_GammaZero	alpha_GammaZero	omegaA_GammaZero	omegaNA_GammaZero	likelihood_GammaExpo	#parameters_GammaExpo	alpha_GammaExpo	omegaA_GammaExpo	omegaNA_GammaExpo	likelihood_ScaledBeta	#parameters_ScaledBeta	alpha_ScaledBeta	omegaA_GamScaledBetamaZero	omegaNA_GamScaledBetamaZero	likelihood_GammaZero_GC-cons	#parameters_GammaZero_GC-cons	alpha_GammaZero_GC-cons	omegaA_GammaZero_GC-cons	omegaNA_GammaZero_GC-cons	likelihood_GammaExpo_GC-cons	#parameters_GammaExpo_GC-cons	alpha_GammaExpo_GC-cons	omegaA_GammaExpo_GC-cons	omegaNA_GammaExpo_GC-cons	likelihood_ScaledBeta_GC-cons	#parameters_ScaledBeta_GC-cons	alpha_ScaledBeta_GC-cons	omegaA_ScaledBeta_GC-cons	omegaNA_ScaledBeta_GC-cons	AIC_GammaZero	AIC_GammaExpo	AIC_ScaledBeta	AIC_GammaZero_GC-cons	AIC_GammaExpo_GC-cons
Ants	Formica_fusca	1.4	1.4	NA	20	NA	0.2330866	0.1705822826	0.2501636	0.032485	8	0.00354236	0.00242796	-0.6803775	-48.97	9	0.45287	0.105558	0.127529	-47.58	11	0.957422	0.223162	0.00992447	-48.3	10	0.706557	0.164689	0.0683976	-33.27	9	-0.290586	-0.0495688	0.220151	-33.17	11	0.689387	0.117597	0.052985	-33.26	10	0.645662	0.110139	0.0604437	115.94	117.16	116.6	84.54	88.34
Ants	Formica_sanguinea	1	1	NA	20	NA	0.2771517	0.2657865071	0.2501636	0.0427734	10	0.00545156	0.00256885	0.8004818	-73	12	0.631899	0.175132	0.10202	-69.35	14	0.619329	0.171648	0.105504	-71.99	13	0.786456	0.217968	0.0591842	-46.97	12	0.564706	0.150091	0.115695	-46.97	14	0.564021	0.149909	0.115877	-46.94	13	0.630086	0.167468	0.098318	170	166.7	169.98	117.94	121.94
Ants	Formica_cunicularia	0.85	0.85	NA	20	NA	0.2745112568	0.2342328385	0.2501636	0.614314	6	0.00542227	0.0016843	-0.3512781	-41.17	8	0.67117	0.184244	0.0902675	-41.11	10	0.774845	0.212704	0.0618075	-41.03	9	0.766943	0.210534	0.0639769	-29.21	8	0.55007	0.128839	0.105384	-29.18	10	0.585988	0.137252	0.0969712	-29.14	9	0.463598	0.108585	0.125638	98.34	102.22	100.06	74.42	78.36
Ants	Formica_pratensis	1	1	0.0119	6	NA	0.2763515	0.2611617143	0.2501636	0.0974	8	0.00271017	0.00110285	-0.5350776	-52.26	10	0.498982	0.137894	0.138457	-52.26	12	0.668888	0.184848	0.0915032	-52.45	11	0.65568	0.181198	0.0951533	-34.2	10	0.112002	0.0292507	0.231911	-34.2	12	0.11235	0.0293416	0.23182	-34.13	11	-0.0289842	-0.00756955	0.268731	124.52	128.52	126.9	88.4	92.4
Butterflies	Melanargia_galathea	0.102	2.59	NA	1	NA	0.09226166	0.0807451552	0.9840277	0.171011	10	0.0117774	0.0152615	0.1804467	-48.01	9	0.36009	0.0332225	0.0590392	-47.41	11	0.0698291	0.00644255	0.0858191	-47.86	10	0.588594	0.0543046	0.037957	-38.68	6	0.131528	0.0106202	0.0701249	-38.68	8	0.125447	0.0101293	0.0706159	-38.66	7	0.0401474	0.00324171	0.0775034	114.02	116.82	115.72	89.36	93.36
Butterflies	Maniola_jurtina	0.0535	2.58	0.0479	1	NA	0.0841964	0.0822341579	0.09840277	0.092669	20	0.025633	0.0299938	-0.8161573	-145.85	20	0.257563	0.0216858	0.0625106	-137.99	22	-0.0907689	-0.00764241	0.0918388	-149.81	21	0.60077	0.0505827	0.0336137	-111.62	20	0.178147	0.0146498	0.0675844	-110.31	22	-0.284124	-0.0233647	0.105599	-110.17	21	0.564392	0.0464123	0.0358218	331.7	319.98	341.62	263.24	264.62
Butterflies	Aphantopus_hyperhantus	0.0792	2.12	0.0376	1	0.3835616438	0.1056063	0.104721898	0.9840277	0.10517	7	0.00531878	0.00840781	0.1154789	-42.17	8	-0.076579	-0.00808722	0.113693	-42.06	10	0.512839	0.054159	0.0514472	-42.02	9	0.365763	0.0386268	0.0669794	-34.14	8	0.0720141	0.00754145	0.0971804	-34.14	10	0.0750461	0.00785897	0.0968629	-34.16	9	-0.0462077	-0.00483895	0.109561	100.34	104.12	102.04	84.28	88.28
Butterflies	Pyronia_tithonus	0.0628	1.89	0.04	1	0.3424657534	0.0953386	0.0946777903	0.9840277	0.123182	7	0.00692471	0.00529568	0.005344957	-52.39	9	0.0698716	0.00666146	0.0886771	-52.39	11	0.0921114	0.00878177	0.0865568	-51.91	10	0.266525	0.0254101	0.0699285	-39.3	9	-0.0717042	-0.00678879	0.101467	-39.19	11	-0.243297	-0.0230349	0.117713	-39.13	10	0.231935	0.0219591	0.0727187	122.78	126.78	123.82	96.6	100.38
Butterflies	Pyronia_bathseba	0.0802	2.04	NA	NA	NA	0.1084749	0.1097127862	0.9840277	0.328023	8	0.00526034	0.00691562	0.3890633	-50.09	9	-0.19357	-0.0209975	0.129472	-49.78	11	0.642201	0.0696626	0.0388122	-50.94	10	-0.332279	-0.0360439	0.144519	-39.93	9	-0.32012	-0.0351213	0.144834	-39.87	11	0.645127	0.0707786	0.0389341	-39.88	10	0.41346	0.0453619	0.0643509	118.18	121.56	121.88	97.86	101.74
Mussels	Mytilus_californianus	0.01	7.5	37.5	25	110000	0.1157904	0.080559544	0.1001522	0.0524	16	0.0179753	0.0193975	-1.346515	-121.79	16	0.545185	0.0631271	0.0526632	-104	18	0.617183	0.0714638	0.0443266	-125.44	17	0.74141	0.0858482	0.0299422	-88.04	16	0.493135	0.0397268	0.0408328	-82.61	18	0.355502	0.028639	0.0519205	-89.21	17	0.702482	0.0565916	0.0239679	275.58	244	284.88	208.08	201.22
Mussels	Mytilus_trossulus	0.01	7.5	37.5	25	110000	0.08965361	0.0677831217	0.1001522	0.06053	10	0.0444205	0.0462291	-0.4993566	-74.89	11	0.391804	0.0351267	0.054527	-72	13	0.188919	0.0169373	0.0727164	-73.91	12	0.690396	0.0618966	0.0277571	-62.65	11	0.291308	0.0197457	0.0480374	-60.98	13	-0.13647	-0.00925035	0.0770335	-62.15	12	0.71416	0.048408	0.0193751	171.78	170	171.82	147.3	147.96
Mussels	Mytilus_galloprovincialis	0.01	7.5	37.5	25	110000	0.08719924	0.0649475759	0.1001522	0.04881	9	0.0326541	0.0656339	-0.8562334	-60.58	10	0.211421	0.0184358	0.0687635	-59.63	12	0.23171	0.020205	0.0669943	-59.9	11	0.689679	0.0601394	0.0270598	-47.98	10	0.219311	0.0142437	0.0507038	-47.98	12	0.35645	0.0231505	0.041797	-47.98	11	0.656019	0.0426068	0.0223408	141.16	143.26	141.8	115.96	119.96
Mussels	Mytilus_edulis	0.01	7.5	37.5	25	110000	0.09031599	0.0661141469	0.1001522	0.07241	10	0.0334501	0.0341683	-0.515909	-64.34	10	0.407169	0.0367739	0.0535421	-62.96	12	0.415776	0.0375512	0.0527648	-63.64	11	0.680271	0.0614394	0.0288767	-51.24	10	0.307682	0.0203421	0.045772	-51.23	12	0.271248	0.0179334	0.0481808	-51.3	11	0.537204	0.0355168	0.0305974	148.68	149.92	149.28	122.48	126.46
Earth-worms	Allolobophora_chlorotica_L1	0.0238	5.5	0.3	1.25	0.74	0.1450985	0.1534518616	0.1373817	0.2054	19	0.0248231	0.0288012	-0.2538906	-101.11	17	0.186453	0.0270541	0.118044	-101.11	19	0.184312	0.0267434	0.118355	-101.16	18	0.157	0.0227804	0.122318	-74.5	17	0.240856	0.0369597	0.116492	-74.5	19	0.241897	0.0371195	0.116332	-74.53	18	0.621854	0.0954247	0.0580271	236.22	240.22	238.32	183	187
Earth-worms	Allolobophora_chlorotica_L2	0.0238	5.5	0.3	1.25	0.74	0.1536639	0.16579	0.1373817	0.16408	8	0.0182272	0.020126	0.3911029	-34.63	8	-0.126935	-0.0195054	0.173169	-34.64	10	-0.0434736	-0.00668032	0.160344	-34.54	9	-0.13779	-0.0211734	0.174837	-25.5	8	-0.376049	-0.0623451	0.228135	-25.08	10	-0.0121129	-0.0020082	0.167798	-24.81	9	0.535113	0.0887165	0.0770735	85.26	89.28	87.08	67	70.16
Earth-worms	Allolobophora_chlorotica_L4	0.0238	5.5	0.3	1.25	0.74	0.1632155	0.178018087	0.1373817	0.1803	9	0.0270515	0.0257959	0.3251357	-59.99	10	0.253584	0.0413889	0.121827	-59.94	12	0.275116	0.0449031	0.118312	-59.83	11	0.723677	0.118115	0.0451001	-48.34	10	0.177165	0.0315386	0.146479	-47.22	12	0.156006	0.0277718	0.150246	-48.03	11	0.7595	0.135205	0.0428133	139.98	143.88	141.66	116.68	118.44
Earth-worms	Aporrectodea_icterica	0.0411	9.5	0.95	NA	2.67	0.1626548	0.1807852646	0.1373817	0.2077	10	0.0195694	0.0212977	0.4830023	-55.96	10	0.347097	0.0587452	0.110502	-55.96	12	0.345911	0.0585445	0.110703	-55.67	11	0.354633	0.0600208	0.109227	-42.57	10	0.101003	0.0182598	0.162525	-42.54	12	0.672836	0.121639	0.0591463	-42.5	11	-0.147026	-0.0265802	0.207365	131.92	135.92	133.34	105.14	109.08
Earth-worms	Lumbricus_terrestris	0.5	25	7.5	NA	NA	0.10972	0.0950334476	0.1373817	0.0591157	9	0.0299118	0.0256592	0.6198638	-36.16	8	0.437866	0.0504788	0.0648049	-36.1	10	0.18848	0.0217286	0.093555	-36.14	9	0.779596	0.0898747	0.025409	-22.04	8	1	0.0950334	0	-22.88	10	0.649192	0.061695	0.0333385	-22.04	9	1	0.0950334	0	88.32	92.2	90.28	60.08	65.76
Ribbon-worms	Lineus_lacteus	0.02	17.5	NA	NA	NA	0.09426973	0.0969806572	0.9531518	0.0413779	9	0.0372642	0.0377799	0.668869	-63.05	10	0.345607	0.0325803	0.0616895	-62.83	12	0.710888	0.0670152	0.0272545	-62.93	11	0.745121	0.0702424	0.0240273	-51.3	10	0.47514	0.0460794	0.0509013	-51.25	12	0.399468	0.0387406	0.05824	-51.27	11	0.724497	0.0702622	0.0267184	146.1	149.66	147.86	122.6	126.5
Ribbon-worms	Lineus_longissimus	0.02	1000	NA	NA	NA	0.09273514	0.1036653906	0.09531518	0.1213	6	0.0178587	0.00948671	0.390496	-24.55	7	-0.0571938	-0.00530388	0.098039	-24.54	9	-0.128864	-0.0119503	0.104685	-24.55	8	0.422462	0.0391771	0.053558	-17.24	7	0.782708	0.0811397	0.0225257	-17.24	9	0.782407	0.0811086	0.0225568	-17.28	8	0.108024	0.0111983	0.092467	63.1	67.08	65.1	48.48	52.48
Ribbon-worms	Lineus_sanguineus	0.02	NA	NA	NA	NA	0.09412517	0.1115676218	0.09531518	0.2132	9	0.030192	0.0170492	0.8623123	-50.72	9	0.257381	0.024226	0.0698992	-50.88	11	0.467429	0.0439969	0.0501283	-50.21	10	0.293424	0.0276186	0.0665066	-37.62	9	0.447841	0.0499645	0.0616031	-37.62	11	0.368852	0.0411519	0.0704157	-37.57	10	0.779732	0.0869928	0.0245748	119.44	123.76	120.42	93.24	97.24
Ribbon-worms	Lineus_ruber	0.5	5	NA	NA	NA	0.09733147	0.1088354555	0.09531518	0.0328	8	0.00623528	0.00256278	-0.3157913	-53.99	10	-0.390806	-0.0380377	0.135369	-53.62	12	0.733427	0.0713855	0.0259459	-53.67	11	0.492246	0.047911	0.0494204	-39.41	10	-0.580513	-0.0631803	0.172016	-39.34	12	0.336607	0.0366348	0.0722006	-39.33	11	0.490834	0.0534201	0.0554153	127.98	131.24	129.34	98.82	102.68
Primates	Homo_sapiens	93.4	163	62000	123	0.0008219178	0.2483592	0.2730215747	0.2464145	0.000983853	19	0.000622098	0.00060013	0.7345991	-103.76	18	0.16605	0.04124	0.207119	-103.76	20	0.16684	0.0414363	0.206923	-103.78	19	0.674902	0.167618	0.0807412	-66.51	18	0.208356	0.0568857	0.216136	-66.51	20	0.20637	0.0563435	0.216678	-66.77	19	0.737337	0.201309	0.0717126	243.52	247.52	245.56	169.02	173.02
Primates	Pan_troglodytes	45.12	79.6	45000	59.4	0.0005479452	0.2900623	0.347761566	0.2464145	0.0536948	20	0.00114968	0.00108037	-1.97783	-118.78	19	0.347094	0.100679	0.189383	-118.77	21	0.575583	0.166955	0.123107	-118.61	20	0.736294	0.213571	0.0764911	-77.44	19	0.348329	0.121135	0.226626	-77.44	21	0.347941	0.121	0.226761	-77.61	20	0.774948	0.269497	0.0782643	275.56	279.54	277.22	192.88	196.88
Primates	Gorilla_gorilla	78	137.5	93000	60.1	0.0008219178	0.2857204	0.3234131028	0.2464145	0.0642	20	0.00109752	0.00154783	-0.04675947	-122.84	19	0.277609	0.0793185	0.206402	-122.53	21	0.825741	0.235931	0.0497892	-122.17	20	0.780293	0.222946	0.0627747	-81.18	19	0.388772	0.125734	0.197679	-81.18	21	0.394007	0.127427	0.195986	-81.36	20	0.578708	0.187162	0.136251	283.68	287.06	284.34	200.36	204.36
Primates	Papio_anubis	55.95833	85	14700	37.5	0.002191781	0.2711602	0.3266522537	0.2464145	0.064	5	0.00133147	0.000415009	-0.07716586	-47.59	8	0.373605	0.101307	0.169854	-47.56	10	0.782045	0.21206	0.0591007	-47.59	9	0.855692	0.23203	0.0391305	-32.58	8	0.329002	0.107469	0.219183	-32.58	10	0.565235	0.184635	0.142017	-32.57	9	0.32798	0.107135	0.219517	111.18	115.12	113.18	81.16	85.16
Primates	Pongo_abelii	42.48159	83	45000	59	0.0005479452	0.2210061	0.2607680904	0.2464145	0.00356259	10	0.0015807	0.000955539	0.239268	-82.38	12	0.156456	0.0345777	0.186428	-82.38	14	0.156531	0.0345944	0.186412	-81.35	13	0.137083	0.0302961	0.19071	-57.02	12	0.284117	0.0740887	0.186679	-56.91	14	0.717269	0.187041	0.0737274	-56.93	13	0.715869	0.186676	0.0740924	188.76	192.76	188.7	138.04	141.82
Primates	Macaca_mulatta	31.1	55.5	8240	40	0.002739726	0.3052838	0.3469132848	0.2464145	0.00246	19	0.00180365	0.000954526	-0.1366969	-121.74	18	0.474612	0.144891	0.160393	-121.38	20	0.568934	0.173686	0.131597	-121.92	19	0.842165	0.257099	0.0481845	-86.38	18	0.44852	0.155597	0.191316	-85.68	20	0.705399	0.244712	0.102201	-85.87	19	0.891584	0.309302	0.0376108	279.48	282.76	281.84	208.76	211.36
Galloanserae	Anas_platyrhynchos	55	55	1027	29.1	0.02465753	0.1301978	0.1178110888	0.1363674	0.00700346	10	0.00739244	0.000748849	0.5051579	-80.31	12	0.643974	0.083844	0.0463537	-80.12	14	0.713329	0.0928738	0.0373239	-80.18	13	0.844418	0.109941	0.0202564	-54.66	12	0.545104	0.0487727	0.0407014	-54.66	14	0.545034	0.0487664	0.0407076	-53.99	13	0.524209	0.0469031	0.042571	184.62	188.24	186.36	133.32	137.32
Galloanserae	Anser_cygnoides	87	87	3150	31	NA	0.1454488	0.1416872553	0.1363674	-0.273201	10	0.00249357	0.000296094	1.119751	-66.48	11	0.345133	0.0501992	0.0952495	-66.5	13	0.759146	0.110417	0.0350319	-66.43	12	0.461779	0.0671652	0.0782835	-41.95	11	0.0535477	0.00601968	0.106398	-41.95	13	0.0393199	0.00442024	0.107997	-41.83	12	-0.0245254	-0.00275708	0.115174	154.96	159	156.86	105.9	109.9
Galloanserae	Meleagris_gallopavo	90	90	4000	13	0.03013699	0.1322004	0.1384201544	0.1363674	0.0639	10	0.0019116	0.000108672	0.5147138	-50.51	9	0.383466	0.0506944	0.081506	-50.49	11	0.454006	0.0600198	0.0721806	-50.48	10	0.759933	0.100463	0.0317369	-29.75	9	-0.724227	-0.0855259	0.203618	-29.64	11	0.0686196	0.00810346	0.109989	-29.64	10	0.80563	0.0951389	0.0229537	119.02	122.98	120.96	77.5	81.28
Galloanserae	Numida_meleagris	53	53	1479	NA	0.02465753	0.1296823	0.1278294805	0.1363674	0.02022	10	0.00315421	0.000273131	0.7960866	-76.06	12	0.429672	0.0557208	0.0739615	-75.78	14	0.766522	0.0994043	0.030278	-75.51	13	0.395299	0.0512633	0.0784189	-45.31	12	0.00104525	0.000117205	0.112015	-45.26	14	0.455097	0.0510308	0.061101	-45.29	13	0.147764	0.0165691	0.0955627	176.12	179.56	177.02	114.62	118.52
Galloanserae	Pavo_cristatus	95	95	3375	23.2	0.01369863	0.1361175	0.1528510019	0.1363674	0.0888252	10	0.00100392	9.98431e-05	0.4062178	-61.62	11	0.302367	0.0411574	0.0949601	-61.22	13	0.0428038	0.00582634	0.130291	-61.38	12	0.809907	0.110242	0.025875	-35.82	11	-0.0248883	-0.00347814	0.143228	-35.81	13	0.277113	0.0387264	0.101023	-35.81	12	0.598212	0.0835999	0.0561498	145.24	148.44	146.76	93.64	97.62
Galloanserae	Phasianus_colchicus	57.5	57.5	999	27	0.03013699	0.1507716	0.1428698282	0.1363674	0.14	11	0.00348915	0.000323297	-0.02523945	-70.55	11	0.428323	0.0645789	0.0861927	-70.45	13	0.583369	0.0879555	0.0628161	-71.22	12	0.427542	0.0644612	0.0863104	-43.3	11	0.191172	0.0270665	0.114515	-43.3	13	0.188828	0.0267346	0.114847	-43.21	12	0.100202	0.0141868	0.127395	163.1	166.9	166.44	108.6	112.6
Passerines	Parus_major	13.5	13.5	17	15.4	0.0205	0.2119182	0.2029676759	0.2118666	-0.234058	10	0.00369562	0.00198549	NA	-89.44	12	0.596281	0.135217	0.0915503	-89.44	14	0.595968	0.135146	0.0916211	-88.88	13	0.77647	0.176078	0.0506892	-70.37	12	0.354655	0.0719834	0.130984	-69.97	14	0.916434	0.186006	0.0169613	-69.82	13	0.678036	0.137619	0.0653483	202.88	206.88	203.76	164.74	167.94
Passerines	Ficedula_albicollis	13	13	12	9.8	0.0178	0.203868	0.1744855407	0.2118666	0.013164	20	0.00342255	0.0090572	0.1645531	-89.23	12	0.401268	0.0818057	0.122062	-89.23	14	0.400599	0.0816693	0.122199	-89.35	13	0.756156	0.154156	0.049712	-70.04	12	0.138507	0.0241674	0.150318	-70.04	14	0.135982	0.0237269	0.150759	-70.25	13	0.668649	0.11667	0.0578159	202.46	206.46	204.7	164.08	168.08
Passerines	Corvus_sp	50.5	50.5	499	19.2	0.01068	0.2103937	0.2091383731	0.2118666	-0.149729	10	0.000834686	0.000551185	1.343711	-62.99	11	0.152033	0.0319868	0.178407	-63.01	13	0.249054	0.0523995	0.157994	-62.68	12	0.159868	0.0336352	0.176758	-41.86	11	0.255422	0.0534184	0.15572	-41.86	13	0.25141	0.0525794	0.156559	-41.74	12	0.176242	0.0368589	0.172279	147.98	152.02	149.36	105.72	109.72
Passerines	Geospiza_difficilis	11.5	11.5	16.15	9	0.0329	0.1973105	0.1752838676	0.2118666	-0.201371	8	0.000720981	0.000608043	1.93554	-61.6	10	-0.0915674	-0.0180672	0.215378	-61.5	12	0.128693	0.0253924	0.171918	-61.72	11	0.0493005	0.00972751	0.187583	-46.87	10	-0.529676	-0.0928436	0.268128	-46.88	12	0.314729	0.055167	0.120117	-81.23	12	0.396146	0.0877138	0.133704	143.2	147	147.44	113.74	117.76
Passerines	Taeniopygia_guttata	10	10	10	12	0.0151	0.2386082	0.2214177994	0.2118666	0.0131	20	0.00920708	0.00697007	-1.532339	-146.08	12	0.563502	0.134456	0.104152	-96.37	14	0.394178	0.0940542	0.144554	-131.43	13	0.879182	0.20978	0.0288282	-81.23	11	-0.360248	-0.0631457	0.23843	-77.53	14	0.493321	0.10923	0.112188	-79.66	13	0.828398	0.183422	0.0379958	314.16	220.74	288.86	184.46	183.06
Muroidea	Rattus_norvegicus	13.717	21.5	320.3	8	0.1003562	0.1282715	0.1368733	0.1346293	0.40977	12	0.00132939	0.000829022	-0.508	-85.73	13	-0.128433	-0.0136939	0.120317	-85.73	15	-0.130484	-0.0139127	0.120536	-85.65	14	0.546651	0.0582858	0.0483376	-62.41	13	-0.0882563	-0.0118189	0.145734	-62.31	15	0.396164	0.0530524	0.0808627	-62.22	14	0.59203	0.0792818	0.0546333	197.46	201.46	199.3	150.82	154.62
Muroidea	Microtus_arvalis	7.184	11.1	27.5	4.8	0.0768	0.1633833	0.1865848	0.1346293	0.426472	7	0.00558761	0.00422933	-0.912	-52.66	9	0.466857	0.0570831	0.0651878	-52.78	11	0.552087	0.0675041	0.0547668	-51.41	10	0.443074	0.054175	0.0680959	-36.81	9	0.367445	0.0621296	0.106956	-36.44	11	0.936541	0.158355	0.0107299	-36.45	10	0.910214	0.153904	0.0151814	123.32	127.56	122.82	91.62	94.88
Muroidea	Microtus_ochrogaster	10.6	15.2	50.5	3	0.04164384	0.1932015	0.2184383	0.1346293	0.024	18	0.00327276	0.0043978	1.8744	-107.02	13	0.620283	0.0873447	0.0534695	-107.02	15	0.620357	0.0873551	0.0534591	-111.54	14	0.649339	0.0914361	0.0493781	-57.01	13	0.691195	0.128409	0.0573691	-55.35	15	0.998508	0.185501	0.000277098	-56.73	14	0.665034	0.123549	0.0622292	240.04	244.04	251.08	140.02	140.7
Muroidea	Mus_spretus	6.37	NA	NA	NA	NA	0.1679106	0.1931589	0.1346293	NA	8	0.00312803	0.00179306	0.5376	-64.76	10	0.324304	0.0544541	0.113457	-64.75	12	0.469107	0.0787681	0.0891426	-65.09	11	0.716912	0.120377	0.0475335	-48.75	10	0.313711	0.060596	0.132563	-48.68	12	0.470096	0.0908032	0.102356	-48.68	11	0.718779	0.138839	0.0543204	149.52	153.5	152.18	117.5	121.36
Muroidea	Mus_musculus_musculus	6.06	8.5	20	5.4	0.104	0.1579888	0.1902094	0.1346293	0.383272	10	0.00345966	0.00428305	0.1766	-67.8	10	0.280919	0.031503	0.0806398	-67.75	12	-0.0284928	-0.00319526	0.115338	-69.18	11	0.23022	0.0258175	0.0863254	-55.39	10	0.238371	0.0321036	0.102576	-54.29	12	-0.116825	-0.0157339	0.150413	-55.61	11	0.257427	0.0346702	0.100009	155.6	159.5	160.36	130.78	132.58
Fruit-flies	Drosophila_melanogaster	0.0525	0.85	0.00115	0.16	6.3	0.1212898	0.1348501	0.1364264	0.00192145	10	0.0106917	0.0139049	0.720252	-99.49	12	0.62072	0.075287	0.0460028	-99.29	14	0.700444	0.0849567	0.0363331	-99.19	13	0.770572	0.0934625	0.0278272	-84.5	12	0.543266	0.0732595	0.0615906	-84.5	14	0.542702	0.0731835	0.0616666	-84.35	13	0.729213	0.0983345	0.0365156	222.98	226.58	224.38	193	197
Fruit-flies	Drosophila_teissieri	NA	NA	0.00115	0.16	6.3	0.1124033	0.1231443	0.1364264	0.252886	11	0.0151508	0.0199504	-0.81203	-134.35	13	0.64462	0.0724575	0.0399459	-141.14	15	0.636076	0.0714971	0.0409063	-122.9	14	0.659062	0.0740808	0.0383226	-102.34	13	0.617289	0.0760156	0.0471287	-104.15	15	0.774841	0.0954172	0.0277271	-99.77	14	0.63005	0.0775871	0.0455572	284.7	302.28	263.8	230.68	238.3
Fruit-flies	Drosophila_santomea	NA	NA	0.00115	0.16	6.3	0.1185445	0.1188833	0.1364264	0.368259	17	0.00108601	0.00355477	-0.09541	-175.21	18	0.3616	0.0428656	0.0756788	-179.86	20	0.632231	0.0749475	0.043597	-164.38	19	0.413745	0.0490472	0.0694972	-121.53	19	0.385404	0.0458181	0.0730652	-121.72	21	0.44917	0.0533988	0.0654845	-124.51	20	0.736474	0.0875545	0.0313288	372.42	385.72	352.76	281.06	285.44
Fruit-flies	Drosophila_yakuba	0.0475	NA	0.00115	0.16	6.3	0.1024848	0.1095764	0.1364264	0.621454	20	0.0156756	0.0516921	0.47818	-126.36	12	0.536954	0.0550296	0.0474552	-130.4	14	0.649153	0.0665282	0.0359565	-110.6	13	0.560989	0.0574928	0.0449919	-95.83	12	0.539705	0.059139	0.0504375	-95.83	14	0.539489	0.0591153	0.0504612	-89.44	13	0.548559	0.0601091	0.0494673	268.72	280.8	239.2	215.66	219.66
Fruit-flies	Drosophila_simulans	0.05	1.03	0.00115	0.16	6.3	0.1181878	0.1309951	0.1364264	0.400859	10	0.0318497	0.0270732	-1.29971	-142.62	12	0.673586	0.0796096	0.0385781	-101.42	14	0.544357	0.0643363	0.0538514	-126.3	13	0.847668	0.100184	0.0180037	-94.57	12	0.662903	0.0868371	0.044158	-86.23	14	0.577404	0.0756371	0.055358	-91.46	13	0.848084	0.111095	0.0199002	301.24	222.84	270.6	213.14	200.46
Fruit-flies	Drosophila_sechellia	0.06	NA	0.00115	0.16	6.3	0.1737123	0.1852249	0.1364264	-0.00345086	8	0.0000436192	2.72802e-05	-2.6207	-47.32	10	-0.110083	-0.0191228	0.192835	-45.05	12	0.226618	0.0393663	0.134346	-43.34	11	0.430456	0.0747755	0.0989368	-32.35	10	-0.405764	-0.0751577	0.260383	-31.88	12	-0.207551	-0.0384436	0.223669	-31.58	11	0.943194	0.174703	0.010522	114.64	114.1	108.68	84.7	87.76
[truncated: 13 more columns]
